# Supplementary material for: Engineered cocultures of iPSC-derived atrial cardiomyocytes and atrial fibroblasts for modeling atrial fibrillation
Source: Sci Adv. 2024 Jan 19;10(3):eadg1222. doi: 10.1126/sciadv.adg1222 (PMC10798559; doi:10.1126/sciadv.adg1222)
Supplement: Supplementary file 2 — Movies S1 to S8 [file sciadv.adg1222_movies_s1_to_s8.zip]

Archive with 8 entries (8 files):
- adg1222_Movie_S1.avi
- adg1222_Movie_S2.avi
- adg1222_Movie_S3.avi
- adg1222_Movie_S4.avi
- adg1222_Movie_S5.avi
- adg1222_Movie_S6.avi
- adg1222_Movie_S7.avi
- adg1222_Movie_S8.avi
